# Supplementary material for: A Simple Culture Method Enhances the Recovery of Culturable Actinobacteria From Coastal Sediments
Source: Front Microbiol. 2021 Jun 14;12:675048. doi: 10.3389/fmicb.2021.675048 (PMC8236954; doi:10.3389/fmicb.2021.675048)
Supplement: Supplementary Table 1 — Sampling information and data statistics for culturable bacteria. [file Table_1.XLSX]

## Sheet: Sheet1
Table S1. Sampling information and data statistics for cultivated bacteria isolated from the coastal sediments.
Sampling Habitats	Sampling Date	Culture Media	pH, Salinity (‰)	Strain Group Name	No. of Isolates	No. of Genotypes	Evenness	Shannon	Good’s Coverage
Spartina alterniflora sediment	2018.11	MB	Standard	S1	33	56(81)	0.94	3.79	0.43
			Standard	S2	28
			Standard	S3	20
	2019. 9	SCA	ND	SS1	27	63 (85)	0.96	3.97	0.39
			ND	SS2	31
			ND	SS3	27
	2018.11	WEM	7, 8	IS1	5	29 (40)	0.95	3.21	0.43
			7, 8	IS2	24
			7, 8	IS3	11
	2019.3	MEM	ND	MS1	31	29 (72)	0.86	2.91	0.75
			ND	MS2	41
Oyster farming sediment	2019.3	MB	Standard	MT1	75	81 (162)	0.9	3.95	0.67
			Standard	MT2	55
			Standard	MT3	32
	2019.06.26	SCA	ND	S-DT1	35	74 (144)	0.91	3.94	0.65
			ND	S-DT2	57
			ND	s-DT3	52
		WEM	7, 5	DT1	30	72 (155)	0.86	3.69	0.68
			6.5, 6	DT2	72
			6.5, 6	DT3	53
	2019.3	MEM	ND	MT2.N	37	45 (90)	0.92	3.49	0.69
			ND	MT3.N	53
Mangrove sediment	2019.9.6	WEM	7, 5	DM1	36	41(79)	0.92	3.41	0.68
			7, 5	DM2	43
		MB	Standard	GM1	39	35(56)	0.88	3.13	0.46
			Standard	GM2	17
		SCA	ND	SM1	34	36(72)	0.8	2.88	0.61
			ND	SM2	38
NOTE: 1. Culture media: MB, Marine Broth 2216; WEM, Water Extract Medium; MEM, Methanol Extracted Medium; SCA, Starch Casein agar. 2. Standard, following the manual. 3. ND, no data;
