# Supplementary material for: A Simple Culture Method Enhances the Recovery of Culturable Actinobacteria From Coastal Sediments
Source: Front Microbiol. 2021 Jun 14;12:675048. doi: 10.3389/fmicb.2021.675048 (PMC8236954; doi:10.3389/fmicb.2021.675048)
Supplement: Supplementary Table 2 — Classification of the isolates obtained using four culture media. The isolates represented novel species or novel genera (having < 97% 16S rRNA gene sequence similarities with validly published species) are marked red. [file Table_2.XLSX]

## Sheet: Sheet1
Table S2. Classification of the isolates obtained using four culture media
Media	Isolates	Taxonomic group	Genus	Top-hit	Similarity	No. of genotype	No. of isolates	S. alterniflora sediment	Oyster farming sediment	Mangrove sediment
MB	299	Actinobacteria	Nocardioides	Nocardioides cavernae YIM A1136	98.3	1	1			√
			Streptomyces	Streptomyces showdoensis NBRC 13417	99.3	1	2			√
			Brevibacterium	Brevibacterium pityocampae DSM 21720	100	1	1		√
			Janibacter	Janibacter hoylei DSM 21601	99.1	1	2		√
			Phycicoccus	Phycicoccus endophyticus IP6SC6	97.8	1	3		√
			Demequina	Demequina maris NBRC 109392	99.9	1	1			√
			Agromyces	Agromyces spp.	98.1-100	3	3	√		√
			Microbacterium	Microbacterium thalassium IFO 16060	99.2	1	10			√
			Micrococcus	Micrococcus luteus NCTC 2665	99.6	1	1			√
			unclassified_Microbacteriaceae	Microbacterium agarici DSM 21798	98.1	1	1		√
		Bacteroidetes	Muricauda	Muricauda indica 3PC125-7	98.1	1	1	√
			Robertkochia	Robertkochia marina CC-AMO-30D	98.3	1	1	√
			Aequorivita	Aequorivita aquimaris D-24	99.6	1	1	√
			Aestuariibaculum	Aestuariibaculum marinum IP7	97.1	1	1		√
			Snuella	Snuella lapsa JC2132	97.4	1	1		√
			Polaribacter	Polaribacter huanghezhanensis SM1202	97.3	1	1		√
			Flavobacterium	Flavobacterium dongtanense LW30	98.2	1	1		√
			Leeuwenhoekiella	Leeuwenhoekiella nanhaiensis G18	99.3	1	1		√
			Euzebyella	Euzebyella marina CY01	94.6	1	2	√	√
			Aestuariivivens	Aestuariivivens insulae AH-MY3	97.0-98.7	2	3		√
			Gaetbulibacter	Gaetbulibacter saemankumensis SMK-12	99.6	1	1		√
			Arenibacter	Arenibacter echinorum KMM 6032	99.6	1	1		√
			Crocinitomix	Crocinitomix algicola 0182	93.8	1	1			√
			Ancylomarina	Ancylomarina subtilis FA102	97.9	1	2		√
			Draconibacterium	Draconibacterium spp.	99.9-100	2	2		√	√
			Maribellus	Maribellus luteus XSD2	98	1	1			√
			Algoriphagus	Algoriphagus halophilus DSM 15292	99.6	1	3		√	√
		Firmicutes	Metabacillus	Metabacillus halosaccharovorans E33	99	1	1		√
			Bacillus	Bacillus spp.	99.9-100	4	5	√		√
			Halobacillus	Halobacillus spp.	99.9-100	3	4		√	√
		Alphaproteobacteria	Marinicaulis	Marinicaulis aureus HHTR114	97.2	1	1	√
			Hyphobacterium	Hyphobacterium indicum 2ED5	96.8	1	1		√
			Altererythrobacter	Altererythrobacter spp.	97.8-100	3	5		√
			Erythrobacter	Erythrobacter spp.	96.8-99.5	7	20	√	√
			Croceicoccus	Croceicoccus spp.	100	2	2	√		√
			Sinirhodobacter	Sinirhodobacter ferrireducens SgZ-3	97.4	1	2	√
			Jannaschia	Jannaschia seohaensis DSM 25227	100	1	1	√
			Paraphaeobacter	Paraphaeobacter pallidus DCSW07	100	1	1	√
			Actibacterium	Actibacterium ureilyticum LS-811	95.7	1	1		√
			Pseudoseohaeicola	Pseudoseohaeicola caenipelagi BS-W13	99.6	1	1		√
			Mameliella	Maliponia aquimaris CECT 8898	99	1	1		√
			Lentibacter	Lentibacter algarum DSM 24677	100	1	1		√
			Nioella	Nioella sediminis JS7-11	99.6	1	3	√	√
			Sulfitobacter	Sulfitobacter spp.	98.2-99.7	3	9	√	√
			Seohaeicola	Seohaeicola spp.	99.6-99.9	2	2		√
			Marimonas	Marimonas arenosa CAU 1311	99.8	1	1		√
			Roseovarius	Roseovarius spp.	96.6-99.4	5	10		√
			Litorisediminicola	Litorisediminicola beolgyonensis BB-MW24	99.7	1	1		√
			Aliiroseovarius	Aliiroseovarius spp.	98.4-100	5	8	√	√
			Paracoccus	Paracoccus spp.	97.7-99.7	3	3	√	√
			Yoonia	Yoonia spp.	98.6-100	4	39	√	√
			Defluviimonas	Defluviimonas spp.	96.8-99.2	5	27	√	√
			Roseivivax	Roseivivax halodurans JCM 10272	99.6	1	2		√
			genus Shimia	Shimia aestuarii DSM 15283	97.5-100	2	5		√
			Ruegeria	Ruegeria spp.	97.1-99.1	5	8	√	√	√
			Thioclava	Thioclava nitratireducens 25B10_4	100	1	1			√
			unclassified Rhodobacteraceae	unclassified Rhodobacteraceae spp.	96.4-98.2	8	11	√	√
			Anderseniella	Anderseniella baltica BA141	98.4	1	1			√
			Roseibium	Roseibium aggregatum IAM 1261	99.1	1	2		√
			unclassified_Stappiaceae	Stappia indica B106	96.3	1	1			√
		Gammaproteobacteria	Hydrogenophaga	Hydrogenophaga taeniospiralis NBRC 102512	98.5	1	1		√
			Marinicella	Marinicella sediminis F2	98.3	1	1	√
			Luteimonas	Luteimonas arsenica 26-35	98.7	1	1		√
			Pseudoalteromonas	Pseudoalteromonas rubra ATCC 29570	98.6	1	1	√
			Marinobacter	Marinobacter spp.	97.2-100	7	16	√	√
			Shewanella	Shewanella colwelliana ATCC 39565	100	1	1		√
			Thalassotalea	Thalassotalea spp.	97.6-99.7	3	6	√	√
			Vibrio	Vibrio spp.	98.0-99.8	3	5	√	√	√
			Photobacterium	Photobacterium spp.	97.0-99.3	3	3	√		√
			Pseudomaricurvus	Pseudomaricurvus alkylphenolicus KU41G	95	1	1	√
			Parahaliea	Parahaliea maris HSLHS9	96.0-97.5	2	2			√
			Microbulbifer	Microbulbifer spp.	98.4-99.6	5	6	√	√	√
			Psychrobacter	Psychrobacter faecalis Iso-46	99.9	1	1		√
			Pseudomonas	Pseudomonas spp.	97.8-99.9	3	3	√		√
			Pleionea	Pleionea mediterranea MOLA:115	95.6	1	1	√
			Zooshikella	Zooshikella marina JC333	99.9	1	1	√
			Hahella	Hahella chejuensis KCTC 2396	99.9	1	1			√
			Pontibacterium	Pontibacterium granulatum A-1	99	1	1	√
			Motiliproteus	Motiliproteus sediminis HS6	98.2	1	1		√
			Marinobacterium	Marinobacterium spp.	99.1-99.8	5	16	√	√	√
WEM	274	Actinobacteria	Nocardioides	Nocardiopsis listeri NBRC 13360	100	1	1	√
			Micromonospora	Micromonospora spp.	98.9-100	12	28	√	√
			Corynebacterium	Corynebacterium variabile DSM 20132	99.8	1	2		√
			Gordonia	Gordonia spp.	99.7-99.9	2	3		√
			Dietzia	Dietzia aerolata Sj14a	98.4	1	2		√
			Mycobacterium	Mycobacterium spp.	99.2-99.9	3	3		√
			Rhodococcus	Rhodococcus spp.	98.0-100	5	9	√	√	√
			Micrococcus	Micrococcus luteus NCTC 2665	99.6	1	1		√
			Knoellia	Knoellia flava TL1	99.8	1	1		√
			Cellulosimicrobium	Cellulosimicrobium funkei ATCC BAA-886	99.9	1	1		√
			Isoptericola	Isoptericola spp.	99.1-100	2	13		√	√
			Agromyces	Agromyces bracchium IFO 16238	98.1	1	2		√	√
			Microbacterium	Microbacterium thalassium IFO 16060	99.0-99.7	2	3			√
			Streptomyces	Streptomyces spp.	98.4-99.9	9	11	√	√	√
		Bacteroidetes;Cytophagia	Algoriphagus	Algoriphagus halophilusDSM 15292	99.9	1	1			√
		Firmicutes	Paenisporosarcina	Paenisporosarcina indica PN2	99.2	1	1		√
			Paenibacillus	Paenibacillus spp.	99.6-99.7	2	2		√
			Staphylococcus	Staphylococcus warneri ATCC 27836	100	1	1		√
			Cytobacillus	Cytobacillus firmus NBRC 15306	99.5	1	1		√
			Alkalihalobacillus	Alkalihalobacillus pseudofirmus DSM 8715	99.8	1	1		√
			Metabacillus	Metabacillus indicus LMG 22858	99.8	1	1		√
			Fictibacillus	Fictibacillus spp.	99.4-99.6	2	8		√	√
			Bacillus	Bacillus spp.	98.8-100	6	6		√	√
			Mesobacillus	Mesobacillus subterraneus DSM 13966	99.6	1	3		√	√
		Alphaproteobacteria	Pelagibius	Pelagibius litoralis CL-UU02	97.9	1	1		√
			Roseibium	Roseibium spp.	98.2-99.0	3	7	√	√	√
			unclassified Rhizobiales	unclassified Rhizobiales spp.	95.4-97.1	2	2	√	√
			Altererythrobacter	Qipengyuania oceanensis Y2	97.9	1	1	√
			Croceicoccus	Croceicoccus pelagius Ery9	99	1	1			√
			Erythrobacter	Erythrobacter spp.	99.0-100	4	6	√	√	√
			Amaricoccus	Amaricoccus macauensis Ben104	94.5	1	1	√
			Marimonas	Marimonas lutisalis GH1-19	98.1	1	1		√
			Nioella	Nioella sediminis JS7-11	99.4	1	1		√
			Leisingera	Leisingera daeponensis DSM 23529	99.2	1	3		√
			Ruegeria	Ruegeria pomeroyi DSS-3	98.4-99.4	2	32		√
			Defluviimonas	Defluviimonas spp.	96.6-99.2	3	18		√
			Paracoccus	Paracoccus aestuariivivens GHD-30	99.3	1	1			√
			Celeribacter	Celeribacter ethanolicus NH195	98.7	1	1			√
			Pseudooceanicola	Pseudooceanicola nanhaiensis DSM 18065	97.8	1	1			√
			Pseudodonghicola	Pseudodonghicola xiamenensis Y-2	98.9	1	1			√
			Salipiger	Salipiger spp.	98.9-99.9	3	4	√		√
			Sinirhodobacter	Sinorhodobacter populi sk2b1	97.3	1	4			√
			unclassified Rhodobacteraceae	unclassified Rhodobacteraceae	97.8-99.4	3	6	√		√
		Gammaproteobacteria	Pseudoxanthomonas	Pseudoxanthomonas mexicana AMX 26B	99.8	1	1		√
			Pseudomonas	Pseudomonas spp.	98.6	2	2	√	√
			Pseudoalteromonas	Pseudoalteromonas tetraodonis GFC	97.9	1	1	√
			Marinobacter	Marinobacter pelagius HS225	99.2	1	2		√
			Providencia	Providencia rettgeri DSM 4542	99.6	1	2		√
			Microbulbifer	Microbulbifer spp.	98.1-99.9	11	29	√	√	√
			Vibrio	Vibrio spp.	98.8-99.7	4	11	√	√	√
			Oceanimonas	Oceanimonas spp.	98.8-99.4	2	2		√	√
			Alcanivorax	Alcanivorax sediminis PA15-N-34	98.8	1	1		√
			Marinobacterium	Marinobacterium spp.	97.5-99.9	11	24		√	√
			Thauera	Thauera spp.	98.4-100	2	2		√
MEM	162	Actinobacteria	Isoptericola	Isoptericola chiayiensis 06182M-1	99.1	1	1		√
			Nonomuraea	Nonomuraea wenchangensis 210417	99.8	1	1		√
		Bacteroidetes	Tenacibaculum	Tenacibaculum discolor DSM 18842	99.9	1	1		√
			Zhouia	Zhouia amylolytica CGMCC 1.6114	100	1	1	√
			Fulvivirga	Fulvivirga lutimaris TM-6	99.1	1	4		√
			Echinicola	Echinicola shivajiensis AK12	98.6	1	3	√
			Algoriphagus	Algoriphagus halophilus DSM 15292	99.7	1	1	√
		Firmicutes	Oceanobacillus	Oceanobacillus profundus CL-MP28	100	1	1		√
			Fictibacillus	Fictibacillus spp.	99.2-99.9	2	2		√
			Alkalihalobacillus	Alkalihalobacillus algicola KMM 3737	99.4	1	2	√
			Bacillus	Bacillus spp.	99.3-99.7	4	4	√	√
		Alphaproteobacteria	Anderseniella	Anderseniella baltica BA141	98.2	1	1		√
			Roseibium	Roseibium aggregatum IAM 12614	98.2-99.1	3	4	√	√
			Limibaculum	Limibaculum halophilum CAU 1123	99.8	1	1		√
			Seohaeicola	Seohaeicola saemankumensis SD-15	99.6	1	1		√
			Roseovarius	Roseovarius spp.	98.6-99.9	3	7		√
			Actibacterium	Actibacterium ureilyticum LS-811	95.7	1	1		√
			Defluviimonas	Defluviimonas aestuarii BS14	98.4-100	2	6		√
			Tropicimonas	Tropicimonas isoalkanivorans DSM 19548	97.2	1	1		√
			Ruegeria	Ruegeria pomeroyi DSS-3	98.2-99.4	3	21		√
			Salipiger	Salipiger pacificus DSM 26894	99.5	1	3		√
			Roseivivax	Roseivivax lentus DSM 29430	98.3	1	1	√
			Limimaricola	Limimaricola soesokkakensis CECT 8367	100	1	1	√
			Yoonia	Yoonia rosea DSM 29591	99.2	1	4	√	√
			Aestuariicoccus	Aestuariicoccus marinus NAP41	99.9	1	1	√
			unclassified Rhodobacteraceae	unclassified Rhodobacteraceae spp.	97.9-99.3	2	2		√
			genus Altererythrobacter	genus Altererythrobacter spp.	97.4-100	2	2		√
			Erythrobacter	Erythrobacter spp.	97.7-100	9	26	√	√
			unclassified Erythrobacteraceae	Parerythrobacter jejuensis CNU001	98.2	1	2		√
		Gammaproteobacteria	Vibrio	Vibrio spp.	99.9	2	5	√	√
			Hahella	Hahella ganghwensis DSM 17046	98.2	1	2	√
			Reinekea	Reinekea marinisedimentorum DSM 15388	96.8	1	1		√
			Pontibacterium	Pontibacterium granulatum A-1	98.5-99.2	2	2		√
			Marinobacterium	Marinobacterium nitratireducens CN44	98.3	1	1	√
			Pleionea	Pleionea mediterranea MOLA:115	97.5	1	1	√
			Microbulbifer	Microbulbifer spp.	98.2-99.9	7	39	√	√
			Shewanella	Shewanella marisflavi SW-117	99.9	1	1	√
			Marinobacter	Marinobacter sediminum R65	99.5	1	2	√
			Alteromonas	Alteromonas portus HB161718	95.4	1	1	√
			Pseudoalteromonas	Pseudoalteromonas byunsanensis JCM 12483	99.6	1	1	√
SCA	301	Actinobacteria	Streptomyces	Streptomyces spp.	99.4-100	2	2	√		√
			Mycobacterium	Mycobacterium spp.	98.9-100	2	2	√
			Rhodococcus	Rhodococcus ruber DSM 43338	99.8	1	1		√
			Micromonospora	Micromonospora spp.	98.9-100	3	3		√
			Isoptericola	Isoptericola chiayiensis 06182M-1	99.1	1	1			√
			Citricoccus	Citricoccus nitrophenolicus PNP1	98.6	1	1	√
			Kocuria	Kocuria salina Hv14b	99.2	1	1		√
			Micrococcus	Micrococcus luteus NCTC 2665	99.6	1	2	√	√
			Agrococcus	Agrococcus terreus DNG5	99.8	1	1			√
			Agromyces	Agromyces spp.	98.2-99.4	2	2		√	√
			Microbacterium	Microbacterium spp.	99.1-99.8	4	12	√	√	√
			Phycicoccus	Phycicoccus endophyticus IP6SC6	99	1	1	√
			Knoellia	Knoellia flava TL1	100	1	2		√
		Bacteroidetes	Pontibacter	Pontibacter odishensis JC130	98.1	1	1		√
			Algoriphagus	Algoriphagus boseongensis BS-R1	99.4	1	1		√
			Fulvivirga	Fulvivirga lutimaris TM-6	96.1	1	1		√
			Euzebyella	Euzebyella marina CY01	100	1	1	√
			Gaetbulibacter	Gaetbulibacter marinus IMCC1914	97.4	1	1			√
			Tenacibaculum	Tenacibaculum crassostreae JO-1	99	1	1		√
			unclassified Flavobacteriaceae	Aestuariivivens insulae AH-MY3	<94.5	2	3		√	√
		Firmicutes	Oceanobacillus	Oceanobacillus iheyensis HTE831	100	1	1		√
			Paenibacillus	Paenibacillus spp.	98.9-99.3	2	4	√	√
			Solibacillus	Solibacillus isronensis B3W22	99.7	1	1		√
			Fictibacillus	Fictibacillus spp,	99.0-99.8	2	7	√	√
			Cytobacillus	Cytobacillus firmus NBRC 15306	99.3	1	1		√
			Bacillus	Bacillus spp.	99.9-100	4	10	√	√	√
			Peribacillus	Peribacillus frigoritolerans DSM 8801	99.9	1	1		√
			unclassified Bacillaceae 1	Bacillus pocheonensis Gsoil 420	97.8	1	1		√
		Alphaproteobacteria	Aestuariispira	Aestuariispira insulae AH-MY2	99.7	1	1	√
			unclassified Kiloniellaceae	Hwanghaeella grinnelliae Gri0909	92.7	1	1	√
			Kordiimonas	Kordiimonas lipolytica M41	98.5-99.4	2	4	√
			Sneathiella	Sneathiella chungangensis CAU 1294	97.8	1	1	√
			Martelella	Martelella limonii YC7034	99.1	1	1	√
			Microbaculum	Microbaculum marinum HSF11	97.3	1	1	√
			Roseibium	Roseibium aggregatum IAM 12614	99.3	1	6	√	√	√
			unclassified Stappiaceae	Stappia indica B106	96	1	1	√
			Anderseniella	Anderseniella baltica BA141	98.1	1	1		√
			Oricola	Oricola cellulosilytica CC-AMH-0	98.5-99.2	2	2		√	√
			Vannielia	Vannielia litorea DSM 29440	98.8	1	1	√
			Roseivivax	Roseivivax spp.	98.0-99.6	2	2	√
			Pararhodobacter	Pararhodobacter aggregans D1-19	98	1	1			√
			Salipiger	Salipiger pacificus DSM 26894	99	1	1			√
			Thioclava	Thioclava pacifica DSM 10166	96.8-99.9	2	2	√		√
			Oceanicella	Oceanicella actignis PRQ-67	95.4	1	1			√
			Albimonas	Albimonas pacifica CGMCC 1.11030	97	1	1			√
			Sinirhodobacter	Sinirhodobacter huangdaonensis L3	97.4	1	1			√
			Pseudodonghicola	Pseudodonghicola xiamenensis Y-2	98.9	1	25			√
			Nioella	Nioella sediminis JS7-11	99.6	1	3		√
			Thalassobius	Thalassobius gelatinovorus CECT 4357	97.6-97.9	2	3	√	√
			Ruegeria	Ruegeria spp.	98.6-99.1	2	4	√	√
			Sulfitobacter	Sulfitobacter noctilucae NB-68	98.4	1	1		√
			Mameliella	Maliponia aquimaris CECT 8898	99	1	4	√	√
			Defluviimonas	Defluviimonas aestuarii BS14	98.5-99.6	3	17	√	√
			unclassified Rhodobacteraceae	unclassified Rhodobacteraceae	93.3-99.4	9	16	√	√	√
			Sphingomonas	Sphingomonas spp.	97.5-98.4	3	3	√	√
			Sphingomicrobium	Sphingomicrobium spp.	96.8-99.6	3	5	√	√
			Croceicoccus	Croceicoccus pelagius Ery9	98.7-100	2	2		√	√
			Altererythrobacter	Altererythrobacter spp.	97.5-100	13	21	√	√	√
			Erythrobacter	Qipengyuania spp.	97.1-99.6	11	60	√	√	√
			unclassified Erythrobacteraceae	Qipengyuania spp.	97.8-98.5	3	3		√
		Gammaproteobacteria	Lysobacter	Lysobacter bugurensis ZLD-29	99.1	1	2	√
			Pseudomonas	Pseudomonas oceani KX 20	99.6	1	1			√
			Vibrio	Vibrio spp.	98.0-100	4	7	√	√	√
			Litorivivens	Litorivivens lipolytica HJTF-7	98.2	1	1	√
			Simiduia	Simiduia agarivorans SA1	96.4	1	1	√
			Parahaliea	Parahaliea maris HSLHS9	99.9	1	1			√
			unclassified Halieaceae	Kineobactrum sediminis F02	96.1	1	1	√
			Microbulbifer	Microbulbifer spp.	97.9-99.6	4	5	√	√	√
			Reinekea	Reinekea blandensis MED297	97.3	1	1	√
			Oceanobacter	Oceanobacter kriegii IFO 15467	97.4	1	2			√
			Marinobacterium	Marinobacterium spp.	96.6-99.9	6	6	√	√	√
			Zooshikella	Zooshikella ganghwensis JC2044	99.6	1	1		√
			Thalassotalea	Thalassotalea mangrovi ZS-4	100	1	1		√
			Pseudoalteromonas	Pseudoalteromonas tetraodonis GFC	97.6	1	1		√
			Shewanella	Shewanella spp.	96.4-99.9	4	6		√
			Alteromonas	Alteromonas oceani S35	98.7	1	1			√
			Marinobacter	Marinobacter nitratireducens AK21	97.4	1	1		√
Note: Culture media: MB, Marine Broth 2216; WEM, Water Extract Medium; MEM, Methanol Extracted Medium; SCA, Starch Casein agar.
