# Supplementary material for: A Simple Culture Method Enhances the Recovery of Culturable Actinobacteria From Coastal Sediments
Source: Front Microbiol. 2021 Jun 14;12:675048. doi: 10.3389/fmicb.2021.675048 (PMC8236954; doi:10.3389/fmicb.2021.675048)
Supplement: Supplementary Table 3 — Classification of representative genotypes in Actinobacteria. [file Table_3.XLSX]

## Sheet: Sheet1
Table S3. Classification of representative genotypes in Actinobacteria.
Representatives	Total number	Mangrove sediment	Oyster farming sediment	Spartina alterniflora sediment	MB	WEM	MEM	SCA	Taxonomy
DM1-1	2	1		1		2			Actinobacteria;Streptomycetales;Streptomycetaceae;Streptomyces
DM1-11	7	7			5	2			Actinobacteria;Micrococcales;Microbacteriaceae;Microbacterium
DM1-3	14	13	1			12	1	1	Actinobacteria;Micrococcales;Promicromonosporaceae;Isoptericola
DM1-3-1	1	1				1			Actinobacteria;Streptomycetales;Streptomycetaceae;Streptomyces
DM1-4	2	1	1			2			Actinobacteria;Mycobacteriales;Nocardiaceae;Rhodococcus
DM1-48	3	3			1	2			Actinobacteria;Micrococcales;Microbacteriaceae;Agromyces
DM2-2	1	1				1			Actinobacteria;Streptomycetales;Streptomycetaceae;Streptomyces
DM2-44	10	10			5	1		4	Actinobacteria;Micrococcales;Microbacteriaceae;Microbacterium
DT1-11	2		1	1		1		1	Actinobacteria;Mycobacteriales;Mycobacteriaceae;Mycobacterium
DT1-21	2		1	1		1		1	Actinobacteria;Streptomycetales;Streptomycetaceae;Streptomyces
DT1-22	9		8	1		9			Actinobacteria;Micromonosporales;Micromonosporaceae;Micromonospora
DT1-28	5		4	1		5			Actinobacteria;Micromonosporales;Micromonosporaceae;Micromonospora
DT1-35	1		1			1			Actinobacteria;Mycobacteriales;Mycobacteriaceae;Mycobacterium
DT1-39	1		1			1			Actinobacteria;Mycobacteriales;Mycobacteriaceae;Mycobacterium
DT1-40-2	3		3			1		2	Actinobacteria;Micrococcales;Intrasporangiaceae;Knoellia
DT1-44	1		1			1			Actinobacteria;Micromonosporales;Micromonosporaceae;Micromonospora
DT1-5	2		2			2			Actinobacteria;Mycobacteriales;Dietziaceae;Dietzia
DT1-9	1		1			1			Actinobacteria;Streptomycetales;Streptomycetaceae;Streptomyces
DT2-1	4		4			3		1	Actinobacteria;Micromonosporales;Micromonosporaceae
DT2-29	1		1			1			Actinobacteria;Micromonosporales;Micromonosporaceae;Micromonospora
DT2-30-2	1		1			1			Actinobacteria;Micromonosporales;Micromonosporaceae;Micromonospora
DT2-35	2		2			2			Actinobacteria;Micromonosporales;Micromonosporaceae;Micromonospora
DT2-4	1		1			1			Actinobacteria;Mycobacteriales;Nocardiaceae;Rhodococcus
DT2-41	1		1			1			Actinobacteria;Micromonosporales;Micromonosporaceae;Micromonospora
DT2-46	3		3			2		1	Actinobacteria;Micromonosporales;Micromonosporaceae;Micromonospora
DT2-47	5		5			4		1	Actinobacteria;Mycobacteriales;Nocardiaceae;Rhodococcus
DT2-58	2		1	1		2			Actinobacteria;Streptomycetales;Streptomycetaceae;Streptomyces
DT2-6	1		1			1			Actinobacteria;Micromonosporales;Micromonosporaceae;Micromonospora
DT2-81	4	1	2	1	1	1		2	Actinobacteria;Micrococcales;Micrococcaceae;Micrococcus
DT2-85	1		1			1			Actinobacteria;Streptomycetales;Streptomycetaceae;Streptomyces
DT2-9B	1		1			1			Actinobacteria;Micromonosporales;Micromonosporaceae;Micromonospora
DT3-29	2		2			2			Actinobacteria;Mycobacteriales;Nocardiaceae
DT3-31	1		1			1			Actinobacteria;Mycobacteriales;Nocardiaceae;Rhodococcus
DT3-32	1		1			1			Actinobacteria;Streptomycetales;Streptomycetaceae;Streptomyces
DT3-34	2		2			2			Actinobacteria;Mycobacteriales;Corynebacteriaceae;Corynebacterium 1
DT3-38	1		1			1			Actinobacteria;Micrococcales;Promicromonosporaceae;Isoptericola
DT3-42	1		1			1			Actinobacteria;Mycobacteriales;Nocardiaceae
DT3-43A	1		1			1			Actinobacteria;Micromonosporales;Micromonosporaceae
GM1-2	2	2			2				Actinobacteria;Streptomycetales;Streptomycetaceae;Streptomyces
GM1-23	1	1			1				Actinobacteria;Propionibacteriales;Nocardioidaceae;Nocardioides
GM1-24	2	2			1			1	Actinobacteria;Micrococcales;Microbacteriaceae;Agromyces
GM1-27	1	1			1				Actinobacteria;Micrococcales;Demequinaceae;Lysinimicrobium
IS2-3-10	1			1		1			Actinobacteria;Streptomycetales;Streptomycetaceae;Streptomyces
IS3-3-6	1			1		1			Actinobacteria;Mycobacteriales;Nocardiaceae;Rhodococcus
IS3-4-1	1			1		1			Actinobacteria;Micrococcales;Promicromonosporaceae;Cellulosimicrobium
IS3-4-2	1			1		1			Actinobacteria;Streptosporangiales;Nocardiopsaceae;Nocardiopsis
MT1-4-66	3		3		3				Actinobacteria;Micrococcales;Intrasporangiaceae;Phycicoccus
MT2.3-1B	1		1				1		Actinobacteria;Streptosporangiales;Streptosporangiaceae;Nonomuraea
MT2-5-27	2		2		2				Actinobacteria;Micrococcales;Intrasporangiaceae;Janibacter
MT3-5-36	1		1		1				Actinobacteria;Micrococcales;Microbacteriaceae;Microbacterium
MT3-5-38B	1		1		1				Actinobacteria;Micrococcales;Brevibacteriaceae;Brevibacterium
s2-4-41	1			1	1				Actinobacteria;Micrococcales;Microbacteriaceae;Agromyces
SD3-48	1		1					1	Actinobacteria;Micrococcales;Microbacteriaceae;Agromyces
S-DT1-29	5		5					5	Actinobacteria;Micrococcales;Microbacteriaceae;Microbacterium
S-DT3-52	1		1					1	Actinobacteria;Micromonosporales;Micromonosporaceae;Micromonospora
S-DT3-77	1		1					1	Actinobacteria;Micrococcales;Micrococcaceae;Kocuria
SM1-A	1	1						1	Actinobacteria;Streptomycetales;Streptomycetaceae;Streptomyces
SM2-1	2	2						2	Actinobacteria;Micrococcales;Microbacteriaceae;Microbacterium
SM2-56	1	1						1	Actinobacteria;Micrococcales;Microbacteriaceae;Agrococcus
SS2-16	1			1				1	Actinobacteria;Mycobacteriales;Mycobacteriaceae;Mycobacterium
SS2-24	1			1				1	Actinobacteria;Micrococcales;Micrococcaceae
SS2-33	1			1				1	Actinobacteria;Micrococcales;Intrasporangiaceae;Phycicoccus
SS2-37	1			1				1	Actinobacteria;Micrococcales;Microbacteriaceae;Microbacterium
