# Supplementary material for: A Simple Culture Method Enhances the Recovery of Culturable Actinobacteria From Coastal Sediments
Source: Front Microbiol. 2021 Jun 14;12:675048. doi: 10.3389/fmicb.2021.675048 (PMC8236954; doi:10.3389/fmicb.2021.675048)
Supplement: Supplementary Table 4 — Sample description and statistics of 16S rRNA gene V3-V4 amplicon sequencing. [file Table_4.XLSX]

## Sheet: Sheet1
Table S4. Sample description and statistics of 16S rRNA gene V3-V4 amplicon sequencing.
Sample Name	Sampling Data	Habitat	Depth (cm)	Raw reads	Clean tag	ASV
19MT1.1	2019.06	Oyster farming sediment	0-5	54149	24293	1741
19MT1.2	2019.06		0-5	54912	22667	1596
19MT1.3	2019.06		0-5	60572	22428	1572
19MT2.1	2019.06		0-5	57289	20758	1887
19MT2.2	2019.06		0-5	45146	16395	1610
19MT2.3	2019.06		0-5	51644	20606	1809
19MT3.1	2019.06		0-5	57113	20142	1789
19MT3.2	2019.06		0-5	45131	14633	1515
19MT3.3	2019.06		0-5	49808	17188	1673
20MT1.1	2020.09		0-5	54510	17032	1820
20MT1.2	2020.09		0-5	54064	15968	1707
20MT1.3	2020.09		0-5	58175	10754	1233
20MT2.1	2020.09		0-5	65847	12232	1349
20MT2.2	2020.09		0-5	55897	9912	1193
20MT2.3	2020.09		0-5	59698	10993	1232
20MT3.1	2020.09		0-5	57736	10794	1214
20MT3.2	2020.09		0-5	53455	9295	1066
20MT3.3	2020.09		0-5	54012	9059	1059
19S2.1	2019.08	Spartina alterniflora sediment	0-5	46241	27217	1237
19S2.2	2019.08		0-5	47040	28169	1286
19S2.3	2019.08		0-5	45818	26258	1177
20S1.1	2020.01		0-5	64729	17534	1512
20S1.2	2020.01		0-5	55837	15614	1259
20S1.3	2020.01		0-5	57891	18855	1486
20S3.1	2020.01		0-5	58136	9698	1102
20S3.2	2020.01		0-5	57527	9203	1083
20S3.3	2020.01		0-5	61090	11379	1243
20GM.A2	2020.01	Mangrove sediment	0-5	63268	10448	992
20GM.C1	2020.01		0-5	64875	15058	1433
20GM.C2	2020.01		0-5	55418	11199	1202
20GM.C3	2020.01		0-5	59381	10243	1075
20GM.F2	2020.01		0-5	56570	10169	1129
