# Supplementary material for: A Simple Culture Method Enhances the Recovery of Culturable Actinobacteria From Coastal Sediments
Source: Front Microbiol. 2021 Jun 14;12:675048. doi: 10.3389/fmicb.2021.675048 (PMC8236954; doi:10.3389/fmicb.2021.675048)
Supplement: Supplementary Table 5 — Taxonomy and sequence similarity of the isolates representing novel species. [file Table_5.XLSX]

## Sheet: Sheet1
Table S5. Taxonomy and sequence similarity of the isolates representing novel species.
Isolate No.	No. of Strains	Habitats	Top-hit taxon	Similarity (%)↕	Top-hit taxnomy
SM2-F	1	Mangrove sediment	Aequorivita vladivostokensis KMM 3516T	92.5	Flavobacteria
			Uncultured Bacteroidetes bacterium clone SP-A2-37 (JF428830)	93.6
SM2-16	1	Mangrove sediment	Pararhodobacter aggregans D1-19T	93.3	Alphaproteobacteria
			Uncultured bacterium clone Stn1_Jul_6 (KX014106)	95.8
S-DT1-15	2	Oyster farming sediment	Aestuariivivens insulae AH-MY3T	94.4	Flavobacteria
			Aestuariibaculum sp. MME-054 (KP410673)	95.1
DT1-38	1	Oyster farming sediment	Rhodobium gokarnense JA 173T	95.4	Alphaproteobacteria
			Defluviimonas sp. CC-PW-78 (KF851341)	99.6
GM2-3-6-6	1	Mangrove sediment	Crocinitomix algicola 0182T	93.8	Flavobacteria
			Uncultured Crocinitomix sp. clone C139500232 (JX529120)	95.8
MT2-5-19*	2	Oyster farming sediment	Euzebyella marina CY01T	94.6	Flavobacteria
			Uncultured bacterium clone SIP13C_3A (MN227660)	99.6
GM1-29	1	Mangrove sediment	Haliea salexigens DSM 19537TT	95.6	Gammaproteobacteria
			Haliea sp. SAOS 164 (LT703315)	97.6
IS3-3-9	1	S. alterniflora sediment	Amaricoccus macauensis Ben104 T	94.5	Alphaproteobacteria
			Uncultured marine bacterium clone BM1-1-25 (FJ825793)	96.6
SS1-13	1	S. alterniflora sediment	Simiduia agarivorans SA1T	96.4	Gammaproteobacteria
			Simiduia agarivorans SA1 (NR_074853)	96.1
S1-5-21*	1	S. alterniflora sediment	Pleionea mediterranea MOLA:115T	95.8	Gammaproteobacteria
			Pleionea sp. MEBiC06907 (KJ591028)	96.7
S2-4-6	1	S. alterniflora sediment	Pseudomaricurvus alkylphenolicus KU41GT	95	Gammaproteobacteria
			Pseudomaricurvus sp. strain HS19 (MN888738)	98
SS2-26	1	S. alterniflora sediment	Loktanella ponticola SW2 T	96.4	Alphaproteobacteria
			Uncultured bacterium clone AC3-1 (KJ590538)	96.8
MT3-5-3	1	Oyster farming sediment	Actibacterium ureilyticum LS-811T	95.7	Alphaproteobacteria
			Bacterium BW3SW25 (KC012843)	99
GM1-35	2	Mangrove sediment	Stappia indica B106T	96.3	Alphaproteobacteria
			Stappia sp. strain F7233 (MT742667)	98.4
S-DT3-11	1	Oyster farming sediment	Shewanella loihica PV-4T	96.4	Gammaproteobacteria
			Shewanella sp. strain SD3-69 (MT830077)	96.3
MT2-5-73	1	Oyster farming sediment	Boseongicola aestuarii CECT 8489T	96.4	Alphaproteobacteria
			Uncultured alpha proteobacterium clone SH-84 (KM403089)	98.9
MT3-5-18	1	Oyster farming sediment	Rhodovulum iodosum N1T	96.4	Alphaproteobacteria
			Bacterium BW4SW7 (KC012896)	99.1
SS1-26	1	S. alterniflora sediment	Charonomicrobium ambiphototrophicum EG17T	96.8	Alphaproteobacteria
			Roseobacter sp. strain 7002-269 (KY770695)	97.1
MT2-5-81	1	Oyster farming sediment	Roseovarius aestuarii CECT 7745T	96.6	Alphaproteobacteria
			Uncultured bacterium clone YF1_B37( KC631453)	97.6
MT3-5-12	2	Oyster farming sediment	Aestuariivivens insulae AH-MY3T	97	Flavobacteriia
			Aestuariivivens sp. strain CAU 1486 (MH892073)	99.4
S-DT3-75	1	Oyster farming sediment	Marinobacterium marisflavi IMCC4074T	96.6	Gammaproteobacteria
			Marinobacterium sp. IMCC1424 (KF146347)	99.9
MT3.3-3A	1	Oyster farming sediment	Reinekea marinisedimentorum DSM 15388T	96.8	Gammaproteobacteria
			Reinekea sp. strain G2M2-21 (MW205769)	97
MT2.3-13A	1	Oyster farming sediment	Actibacterium ureilyticum LS-811T	95.7	Alphaproteobacteria
			Uncultured bacterium clone LGH02-B-006 ( HQ916521)	98.2
S-DT1-31	3	Oyster farming sediment	Sphingomicrobium aestuariivivum AH-M8 T	96.8	Alphaproteobacteria
			Marine bacterium KS-9-10-4 (HM030990)	98.8
MT2-5-24	3	Oyster farming sediment	Defluviimonas aestuarii BS14T	96.8	Alphaproteobacteria
			Uncultured alpha proteobacterium clone Alchichica_AL52_2_1B_128 (JN825349)	97.5
MT2-5-32	1	Oyster farming sediment	Aestuariicoccus marinus NAP41T	96.9	Alphaproteobacteria
			Thalassococcus sp. MME-060 (KP410682)	99.9
SS2-19	2	S. alterniflora sediment	Altererythrobacter aquimixticola SSKS-13T	97	Alphaproteobacteria
			Uncultured alpha proteobacterium clone MSB-3A6 (DQ811848)	96.9
SM2-27	1	S. alterniflora sediment	Thioclava pacifica DSM 10166T	96.8	Alphaproteobacteria
			Alpha proteobacterium CPCC 100088 (JQ314212)	97.8
GM1-37	1	Mangrove sediment	Parahaliea aestuarii S2-26T	97	Gammaproteobacteria
			Gamma proteobacterium NEP65 (AB212805)	97.6
MT2-5-38	1	Oyster farming sediment	Rhodobacter vinaykumarii DSM 18714T	97	Alphaproteobacteria
			Uncultured bacterium clone HAD37 (HG380556)	97.1
MT2-5-75	2	Oyster farming sediment	Silicimonas algicola KC90T	96.5	Alphaproteobacteria
			Boseongicola sp. MME-063 (KP410675)	98.2
S1-5-14	1	S. alterniflora sediment	Photobacterium toruni H01100410BT	97	Gammaproteobacteria
			Uncultured bacterium clone N0002 (JX391438)	98.4
Note: The species are published (1, 2). ↕ Data were obtained from EzBioCloud Database (3) and nucleotide databases in NCBI using Blastn program.
References:
1	Luo Y, Lai Q, Yuan J, Huang Z. 2019. Pleionea sediminis sp. nov., isolated from coastal sediment and emendation of the description of the genus Pleionea. Int J Syst Evol Microbiol 69:3524-3528.
2	Huang Z, Wei X, Lai Q, Chen S, Yuan J. 2020. Pareuzebyella sediminis gen. nov., sp. nov., a novel marine bacterium in the family Flavobacteriaceae, isolated from a tidal flat sediment. Int J Syst Evol Microbiol doi:10.1099/ijsem.0.004606.
3	Yoon SH, Ha SM, Kwon S, Lim J, Kim Y, Seo H, Chun J. 2016. Introducing EzBioCloud: A taxonomically united database of 16S rRNA and whole genome assemblies. Int J Syst Evol Microbiol doi:10.1099/ijsem.0.001755.
